# Supplementary material for: Combinatorial Cis-regulation in Saccharomyces Species
Source: G3 (Bethesda). 2016 Jan 12;6(3):653–67. doi: 10.1534/g3.115.024331 (PMC4777128; doi:10.1534/g3.115.024331)
Supplement: Supporting Information [file supp_g3.115.024331_TableS1.zip]

Archive with 2 entries (2 files):
- TableS1.xlsx
- TableS1.pdf
